# Supplementary material for: Destructive Role of COVID-19 Fear on Nurses Performance: Mediating Role of Stress
Source: Nurs Rep. 2021 Nov 24;11(4):955–64. doi: 10.3390/nursrep11040087 (PMC8715474; doi:10.3390/nursrep11040087)
Supplement: Supplementary file 1 [file nursrep-11-00087-s001.zip]

Archive with 1 entries (1 files):
- nursrep-1416653-supplementary.pdf
